# Supplementary material for: Definition of a New HLA B*52-Restricted Rev CTL Epitope Targeted by an HIV-1-Infected Controller
Source: Viruses. 2023 Feb 18;15(2):567. doi: 10.3390/v15020567 (PMC9959870; doi:10.3390/v15020567)
Supplement: Supplementary file 1 [file viruses-15-00567-s001.zip]

Archive with 1 entries (1 files):
- viruses-2173752-supplementary.pdf
